# Supplementary material for: The Combination of Berberine, Tocotrienols and Coffee Extracts Improves Metabolic Profile and Liver Steatosis by the Modulation of Gut Microbiota and Hepatic miR-122 and miR-34a Expression in Mice
Source: Nutrients. 2021 Apr 13;13(4):1281. doi: 10.3390/nu13041281 (PMC8069822; doi:10.3390/nu13041281)
Supplement: Supplementary file 1 [file nutrients-13-01281-s001.zip]

Archive with 9 entries (9 files):
- nutrients figures/Figure 1.tif
- nutrients figures/Figure 2 03.04.tif
- nutrients figures/Figure 3.tif
- nutrients figures/Figure 4 03.04.tif
- nutrients figures/Figure 5_corr.tif
- nutrients figures/Figure 6.tif
- nutrients figures/Figure 7.tif
- nutrients figures/Figure 8.tif
- nutrients figures/Figure 9.tif
